# Supplementary material for: Identification of LIFR, PIK3R1, and MMP12 as Novel Prognostic Signatures in Gallbladder Cancer Using Network-Based Module Analysis
Source: Front Oncol. 2019 May 1;9:325. doi: 10.3389/fonc.2019.00325 (PMC6504688; doi:10.3389/fonc.2019.00325)
Supplement: Supplementary file 1 [file Table_1.XLSX]

## Sheet: Table 1
Table 1. Gene of modules in the FI network
Module	Number of Genes In Module	Average Correlation	Gene Set
Module 0	8	0.4831	FCER1A,GNG11,IGF1,LIFR,PDK4,PIK3R1,RCAN2,UGCG
Module 1	5	0.7697	LMOD1,MYH10,MYH11,MYL9,SORBS1
Module 2	4	0.5426	F13A1,FGA,FGB,FGG
Module 3	3	0.6762	FHL5,JUP,MMP12
Module 4	3	0.3151	COL10A1,COL14A1,ITGAX

## Sheet: Table 2
Table 2.Relation between the protein expression of LIFR, PIK3R1 and MMP12 with clinical characteristics of GBC.
Factor	Patients		LIFR expression			PIK3R1 expression			MMP12 expression
	No.	%	Low	High	P-value	Low	High	P-value	Low	High	P-value
Age (year)					0.817			0.653			0.057
<=65	44	55	15	22		16	21		8	29
>65	35	43.75	15	27		21	21		18	24
Gender					0.32			1			0.195
Female	56	70	24	32		26	30		21	35
Male	24	30	7	17		11	13		5	19
Histologic grade					0.182			0.423			0.105
I	5	6.25	0	5		1	4		0	5
II	50	62.5	21	29		25	25		20	30
III	25	31.25	10	15		11	14		6	19
Tumor size(cm)					0.035			0.04			0.23
<=4.5	42	52.5	10	28		13	25		10	28
>4.5	35	43.75	20	19		23	16		16	23
Pathological type					0.312			0.071			0.159
Adenocarcinoma	69	86.25	27	42		31	38		20	49
Adenosquamous carcinoma	8	10	4	4		6	2		5	3
Squamous carcinoma	3	3.75	0	3		0	3		1	2
T classification					0.423			0.139			0.578
T1	6	7.5	2	4		2	4		2	4
T2	23	28.75	9	14		13	10		7	16
T3	31	38.75	16	15		21	10		15	16
T4	2	2.5	0	2		0	2		1	1
N classification					0.48			0.875			0.593
N0	46	57.5	18	28		23	23		16	30
N1	12	15	7	5		7	5		4	8
N2	2	2.5	1	1		1	1		0	2
Distant metastasis					0.498			1			0.72
No	70	87.5	26	44		32	38		22	48
Yes	10	12.5	5	5		5	5		4	6
TNM stage					0.43			0.307			0.91
I	5	6.25	1	4		2	3		2	3
II	13	16.25	5	8		8	5		4	9
III	21	26.25	12	9		15	6		9	12
IV	14	17.5	6	8		6	8		5	9
Abbreviation: TNM = tumour node metastasis,followed classification system of the American Joint Committee on Cancer (AJCC)(edition 7). P-value < 0.05 marked in bold font shows statistical significant.

## Sheet: Table 3
Table 3.Univariate and Multivariate Cox regression analyses for overal survival of GBC
Factor	Univariate		Multivariate
	HR (95%CI)	P-value	HR (95%CI)	P-value
Age (year, <=65/>65)	0.924 (0.465-1.834)	0.8203
Gender (female/male )	1.404 (0.675-2.920)	0.364
Histologic grade (I/II/III)	2.181 (1.057-4.502)	0.035
Tumor size (cm, <=4.5/>4.5)	1.498 (0.692-3.244)	0.305
Pathological type (Adenocarcinoma/Adenosquamous carcinoma/Squamous carcinoma)	1.986 (0.946-4.167)	0.07
T classification (T1/T2/T3/T4)	1.728 (1.032-2.893)	0.038
N classification (N0/N1+N2)	2.158 (0.850-5.479)	0.106
Distant metastasis (no/yes)	3.209 (1.158-8.890)	0.025	3.473 (1.071-11.263)	0.038
TNM stage (I/II/III/IV)	1.993 (1.208-3.288)	0.007
LIFR expression (low/high)	0.481 (0.241-0.963)	0.039
PIK3R1 expression (low/high)	0.476 (0.214-1.058)	0.068
MMP12 expression (low/high)	0.401 (0.199-0.806)	0.01	0.429 (0.198-0.930)	0.032
Abbreviation: 95% CI = 95% confidence interval; HR = hazard ratio; TNM = tumour node metastasis; P-value < 0.05 marked in bold font shows statistical significant.

## Sheet: Table S1
Table S1.Clinicopathological characteristics of GBC patients
Factor	Patients
	No.	%
All patients	80	100
Age (year)
<=65	44	55
>65	35	43.75
Unknown	1	1.25
Gender
Female	56	70
Male	24	30
Histologic differentiation
Well	5	6.25
Moderately	50	62.5
Poorly	25	31.25
Tumor size(cm)
<=4.5	42	52.5
>4.5	35	43.75
Unknown	3	3.75
T classification
T1	6	7.5
T2	23	28.75
T3	31	38.75
T4	2	2.5
Unknown	18	22.5
N classification
N0	46	57.5
N1	12	15
N2	2	2.5
Unknown	20	25
Distant metastasis
No	70	87.5
Yes	10	12.5
TNM stage
I	5	6.25
II	13	16.25
III	21	26.25
IV	14	17.5
Unknown	27	33.75
Follow-ups
Dead	33	41.25
Survival or lost	7	8.75
Unknown	40	50

## Sheet: Table S2
Table S2. Differentially expressed genes
Symbol	Accession	Change Fold	Adjust-P-value	Regulation
MMP12	NM_002426	9.38	0.0007107	up
SERPINB3	NM_006919	7.92	0.0142044	up
SNORA76C	NR_002995	4.04	0.0070541	up
CRP	NM_000567	3.93	0.0021289	up
CEACAM5	NM_001291484	3.93	0.0101595	up
SULT1B1	NM_014465	3.86	0.0249314	up
CXCL5	NM_002994	3.82	0.0050412	up
AQP9	NM_020980	3.67	0.0201113	up
CDH3	NM_001793	3.58	8.21e-05	up
CD177	AB237911	3.41	0.0156315	up
COL10A1	XM_006715333	3.32	0.0493447	up
CLDN10-AS1	NR_046533	3.23	0.0025554	up
CHI3L1	NM_001276	3.19	0.0101871	up
TERC	NR_001566	2.98	0.0250095	up
SNORA33	NR_002436	2.91	0.0450981	up
HIST1H3I	NM_003533	2.89	0.000186	up
SULT1E1	NM_005420	2.84	0.0125857	up
SNORA71A	NR_002911	2.78	0.0002251	up
DSG3	NM_001944	2.68	0.001254	up
MUC4	NM_018406	2.5	0.0131304	up
APOC1	NM_001645	2.5	0.0229935	up
SNORD12	NR_003030	2.49	0.0012275	up
STEAP3	NM_001008410	2.44	0.0024737	up
SNORA14B	NR_002956	2.43	0.0380643	up
SNORA74B	NR_002988	2.42	0.020775	up
SNORD59A	NR_002737	2.4	0.0164769	up
PI3	NM_002638	2.39	0.0006866	up
SPINK1	NM_003122	2.39	0.0096927	up
HIST1H2BF	BC056264	2.38	0.0182421	up
FGG	NM_000509	2.38	0.0186899	up
NCF2	AB209647	2.38	0.0430463	up
PNPLA3	NM_025225	2.37	0.0051088	up
KRT23	NM_001282433	2.36	0.0030742	up
FGB	NM_005141	2.35	0.0145051	up
OLFM4	NM_006418	2.31	0.0071738	up
SNORA46	NR_002978	2.31	0.0134876	up
TACSTD2	NM_002353	2.3	0.00196	up
ITIH2	NM_002216	2.27	0.0322905	up
HP		2.24	0.0343218	up
SNORA75	NR_002921	2.23	0.0032262	up
SCARNA22	NR_003004	2.22	0.0379301	up
SCEL	NM_003843	2.22	0.04284	up
CSF3R	NM_000760	2.21	0.0482845	up
SNORA71C	NR_003017	2.2	0.002623	up
CYP2S1	NM_030622	2.19	0.0194969	up
MIR223	NR_029637	2.17	0.0376148	up
PRR15L	NM_024320	2.17	0.0460533	up
CP	NM_000096	2.16	0.0233474	up
SNORD83A	NR_000027	2.16	0.0472621	up
IL17RB	NM_018725	2.15	0.0259677	up
S100A14	NM_020672	2.14	0.0428976	up
FGA	NM_000508	2.13	0.0219514	up
HIST1H2AK	NM_003510	2.12	0.0232393	up
HIST1H4L	NM_003546	2.11	0.0008984	up
ITGAX	NM_000887	2.09	0.0145151	up
MAL2	NM_052886	2.09	0.0486838	up
CXCL6	NM_002993	2.08	0.0477042	up
SNORD4A	NR_000010	2.07	0.013144	up
SCARNA6	NR_003006	2.06	0.0053606	up
HIST1H1B	NM_005322	2.05	0.0244807	up
IGSF6	NM_005849	2.04	0.0432492	up
SNORD48		2.03	0.0036866	up
JUP	NM_002230	2.01	0.0112453	up
SNORD48	NR_002745	2	0.0032888	up
SNORD48	NR_002745	2	0.0032888	up
SNORD48	NR_002745	2	0.0032888	up
RCAN2	NM_001251973	0.5	0.0022516	down
GLP2R	NM_004246	0.5	0.0051185	down
WFDC1	NM_001282466	0.5	0.0069578	down
FAM177B	NM_207468	0.5	0.037227	down
PIK3R1	NM_181523	0.49	0.0006861	down
PTGDS	NM_000954	0.49	0.0012047	down
EMCN	NM_001159694	0.49	0.0012488	down
TNXB	NM_019105	0.49	0.0017377	down
EDNRB	NM_000115	0.49	0.0026939	down
SCARA3	NM_016240	0.49	0.0041274	down
TARP	BC105589	0.49	0.0054917	down
TARP	BC105589	0.49	0.0054917	down
ECM2	NM_001393	0.49	0.0073954	down
MAMDC2	NM_153267	0.49	0.0102995	down
ARHGEF26	NM_001251962	0.49	0.0105373	down
SCG2	NM_003469	0.49	0.0144239	down
CDR1	NM_004065	0.49	0.0173963	down
METTL7A	NM_014033	0.49	0.0301105	down
UGCG	NM_003358	0.49	0.0467919	down
JAM2	NM_001270407	0.48	0.0010086	down
MYOCD	NM_001146312	0.48	0.0019909	down
ANK2	NM_001127493	0.48	0.0046534	down
VIP	NM_003381	0.48	0.0073957	down
CFH	NM_000186	0.48	0.0139495	down
TFPI2	NM_001271003	0.48	0.0164331	down
NRN1	NM_016588	0.48	0.0177075	down
RBMS3	NM_001003792	0.47	0.0007673	down
DOK5	NM_018431	0.47	0.0020679	down
MGP	NM_000900	0.47	0.0033898	down
WEE1	NM_001143976	0.47	0.0146649	down
ADAMTS9	NM_182920	0.47	0.0415679	down
PI16	NM_001199159	0.46	0.0015671	down
PPAP2A	NM_003711	0.46	0.0022337	down
TAF9B	NM_015975	0.46	0.00398	down
MYH10	NM_001256012	0.46	0.0065918	down
CNTN1	NM_001256064	0.46	0.0089893	down
PMP2	NM_002677	0.46	0.0099181	down
PMP22	NM_000304	0.46	0.0145456	down
SEMA3D	NM_152754	0.45	0.0007484	down
SNORD114-2	NR_003194	0.45	0.0031087	down
MPP6	NM_016447	0.45	0.0102984	down
FCGBP	NM_003890	0.45	0.0321386	down
ABCC9	NM_005691	0.44	0.0001325	down
CYBRD1	NM_001127383	0.44	0.0018492	down
FLNC	NM_001127487	0.44	0.0043803	down
CRISPLD2	NM_031476	0.44	0.0047639	down
EMP1	NM_001423	0.44	0.0132518	down
COLEC12	NM_130386	0.44	0.0155661	down
CH25H	NM_003956	0.44	0.017148	down
GSTM5	NM_000851	0.43	0.0007018	down
CMA1	NM_001836	0.43	0.0009852	down
PLA2G2A	NM_000300	0.43	0.0041056	down
EFEMP1	NM_001039348	0.42	0.0003065	down
GFRA1	NM_001145453	0.42	0.0009607	down
SLC16A4	NM_001201548	0.42	0.0088449	down
LRRC19	NM_022901	0.42	0.0254004	down
NR4A2	NM_006186	0.42	0.0300368	down
CLU	NM_001831	0.41	0.0003071	down
MYCT1	NM_025107	0.41	0.0003476	down
ABCA8	NM_001288985	0.41	0.0005148	down
TNXB	NM_019105	0.41	0.0016853	down
MEOX2	NM_005924	0.41	0.0023413	down
CFL2	NM_001243645	0.41	0.0100565	down
TGFBR3	NM_001195683	0.4	0.0008228	down
PARM1	NM_015393	0.4	0.0010405	down
GPC3	NM_001164617	0.4	0.0013668	down
MIRLET7A2	NR_029477	0.4	0.0018579	down
SLIT2	NM_001289135	0.4	0.003973	down
PTGIS	NM_000961	0.4	0.0082894	down
F13A1	NM_000129	0.4	0.0206652	down
CST4	NM_001899	0.4	0.0388449	down
SPARCL1	NM_001128310	0.39	0.0009286	down
AKAP12	NM_005100	0.39	0.0018333	down
NEXN	NM_001172309	0.39	0.0020645	down
NEGR1	NM_173808	0.39	0.0023368	down
CTNNAL1	NM_001286974	0.39	0.0030634	down
SCN7A	NM_002976	0.39	0.0037143	down
COL14A1	NM_021110	0.38	0.0003813	down
ADAMTS1	NM_006988	0.38	0.0062139	down
FHL5	NM_001170807	0.38	0.0140609	down
FCER1A	NM_002001	0.38	0.0288969	down
TMEM150C	NM_001080506	0.37	8.62e-05	down
FGF7	NM_002009	0.37	0.0011207	down
FGF2	NM_002006	0.37	0.0042424	down
PTX3	NM_002852	0.37	0.015121	down
SMOC2	NM_001166412	0.36	1.75e-05	down
NTRK2	NM_006180	0.36	0.0002192	down
CFD	NM_001928	0.36	0.001111	down
GNG11	NM_004126	0.36	0.0011302	down
LMOD1	NM_012134	0.36	0.0025859	down
SLCO2A1	NM_005630	0.36	0.0030071	down
PODN	NM_001199080	0.35	0.0001688	down
B3GALT2	NM_003783	0.35	0.0103072	down
SORBS1	NM_001034954	0.34	0.0016959	down
IGF1	NM_000618	0.34	0.0021473	down
MYL9	NM_006097	0.34	0.0042592	down
MFAP5	NM_003480	0.34	0.0344225	down
SVEP1	NM_153366	0.33	4.7e-05	down
LIFR	NM_001127671	0.33	0.0001579	down
PRKAR2B	NM_002736	0.33	0.0010005	down
PDK4	NM_002612	0.31	0.0011925	down
FGF19	NM_005117	0.31	0.0495731	down
MMRN1	NM_007351	0.3	0.0003969	down
CCL21	NM_002989	0.3	0.007685	down
ASPA	NM_000049	0.29	0.0003913	down
CNN1	NM_001299	0.29	0.0003952	down
CCDC80	NM_199511	0.29	0.0005857	down
CASQ2	NM_001232	0.29	0.0061094	down
SPON1	NM_006108	0.28	0.0002811	down
MFAP4	NM_001198695	0.26	4.8e-06	down
FBLN5	NM_006329	0.26	6.68e-05	down
SLIT3	NM_001271946	0.25	4.61e-05	down
ABI3BP	AK299938	0.24	3.63e-05	down
LYVE1	NM_006691	0.24	9.77e-05	down
ANGPTL1	NM_004673	0.24	0.0002939	down
CDH19	NM_001271028	0.24	0.0004831	down
APOD	NM_001647	0.24	0.0023694	down
OMD	NM_005014	0.23	6.3e-06	down
SRPX	NM_001170750	0.23	3.7e-05	down
MT1A	NM_005946	0.23	0.0044026	down
GLYATL2	NM_145016	0.23	0.0358045	down
DES	NM_001927	0.22	0.0007722	down
FLNC	NM_001127487	0.22	0.0009826	down
DPT	NM_001937	0.22	0.0062351	down
SYNPO2	NM_001128933	0.15	1.59e-05	down
CHRDL1	NM_001143981	0.15	3.46e-05	down
PLN	NM_002667	0.15	0.0008917	down
HSPB6	NM_144617	0.12	6.6e-06	down
C7	NM_000587	0.12	0.0008069	down
FABP4	NM_001442	0.11	4.4e-05	down
MYH11	NM_001040113	0.11	9.86e-05	down
OGN	NM_014057	0.06	9.4e-06	down

## Sheet: Table S3
Table S3. Pathways enriched in the network
Pathway	Ratio Of Gene In Pathway	Number Of Gene In Pathway	Gene From Network	P-value	FDR	Gene Set
Extracellular matrix organization(R)	0.0254	248	14	0	<1.000e-03	COL10A1,MFAP4,MFAP5,FGG,FGA,ITGAX,FGB,EFEMP1,COL14A1,FGF2,MMP12,JAM2,FBLN5,CMA1
Response to elevated platelet cytosolic Ca2+(R)	0.0085	83	8	0	0.0025	F13A1,MMRN1,CFD,CLU,FGG,FGA,FGB,IGF1
Complement and coagulation cascades(K)	0.0071	69	7	0	0.002667	F13A1,CFH,CFD,FGG,FGA,FGB,C7
Formation of Fibrin Clot (Clotting Cascade)(R)	0.004	39	5	0.0001	0.01225	F13A1,FGG,FGA,FGB,CD177
Muscle contraction(R)	0.005	49	5	0.0003	0.0286	MYL9,MYH11,DES,LMOD1,SORBS1
Beta2 integrin cell surface interactions(N)	0.003	29	4	0.0004	0.03467	FGG,FGA,ITGAX,FGB
C: CellMap, R :Reactome, K : KEGG, N : NCI-PID, and B :BioCarta.

## Sheet: Table S4
Table S4. GO biological processes enriched in the network
GO BP	Ratio Of Gene In GO BP	Number Of Gene In GO BP	Gene From Network	P-value	FDR	Gene Set
extracellular matrix organization	0.0231	269	15	0	<1.000e-03	COL10A1,MFAP4,MFAP5,FGG,FGA,ITGAX,FGB,EFEMP1,COL14A1,FGF2,MMP12,JAM2,SMOC2,FBLN5,CMA1
blood coagulation	0.0321	373	14	0	0.002	F13A1,MMRN1,PRKAR2B,CFD,TFPI2,WEE1,CLU,FGG,FGA,ITGAX,FGB,JAM2,CD177,IGF1
platelet degranulation	0.0059	69	8	0	<5.000e-04	F13A1,MMRN1,CFD,CLU,FGG,FGA,FGB,IGF1
platelet activation	0.0136	158	8	0.0003	0.01669	F13A1,MMRN1,CFD,CLU,FGG,FGA,FGB,IGF1
cell-cell adhesion	0.0071	82	7	0	0.001625	NEGR1,JUP,COL14A1,SLIT2,JAM2,CDH3,TNXB
cell-matrix adhesion	0.0063	73	7	0	0.0004	FGG,FGA,FGB,MUC4,LYVE1,TNXB,FBLN5
positive regulation of ERK1 and ERK2 cascade	0.008	93	7	0.0001	0.0036	FGF19,FGG,FGA,FGB,CHI3L1,FGF2,CCL21
protein polymerization	0.0022	25	5	0	<3.333e-04	FGG,FGA,FGB,CRP,CASQ2
negative regulation of endothelial cell apoptotic process	0.0013	15	4	0	0.001167	FGG,FGA,FGB,SCG2
platelet aggregation	0.003	35	4	0.0005	0.03786	MYL9,FGG,FGA,FGB
defense response	0.0034	40	4	0.0008	0.04661	IL17RB,CSF3R,COLEC12,HP
elastic fiber assembly	0.0004	5	3	0	0.001	MFAP4,TNXB,FBLN5
positive regulation of peptide hormone secretion	0.0003	4	3	0	<2.500e-04	FGG,FGA,FGB
positive regulation of heterotypic cell-cell adhesion	0.0007	8	3	0.0001	0.006545	FGG,FGA,FGB
fibril organization	0.0009	11	3	0.0002	0.01667	MFAP4,MFAP5,TNXB
cellular protein complex assembly	0.001	12	3	0.0003	0.01679	FGG,FGA,FGB
positive regulation of substrate adhesion-dependent cell spreading	0.0012	14	3	0.0004	0.02365	FGG,FGA,FGB
complement activation, alternative pathway	0.0011	13	3	0.0004	0.02025	CFH,CFD,C7
negative regulation of anoikis	0.0011	13	3	0.0004	0.02025	NTRK2,CEACAM5,PDK4
positive regulation of exocytosis	0.0015	18	3	0.0009	0.046	FGG,FGA,FGB
chemorepulsion involved in embryonic olfactory bulb interneuron precursor migration	0.0003	3	2	0.0005	0.02205	SLIT2,SLIT3
apoptotic process involved in luteolysis	0.0003	3	2	0.0005	0.02205	SLIT2,SLIT3
Roundabout signaling pathway	0.0003	3	2	0.0005	0.02205	SLIT2,SLIT3
response to cortisol stimulus	0.0003	4	2	0.0008	0.04832	SLIT2,SLIT3

## Sheet: Table S5
Table S5. GO cellular components enriched in the network
GO CC	Ratio Of Gene In GO CC	Number Of Gene In GO CC	Gene From Network	P-value	FDR	Gene Set
extracellular vesicular exosome	0.1668	1917	47	0	<2.500e-04	PRKAR2B,OGN,APOD,CFH,CFD,NEGR1,LIFR,MGP,COLEC12,SCEL,JUP,PLA2G2A,MFAP4,CLU,APOC1,FGG,FGA,FGB,ANGPTL1,EFEMP1,CHI3L1,MUC4,LYVE1,OMD,COL14A1,DSG3,PI3,FABP4,TGFBR3,CRP,HP,DES,GPC3,CEACAM5,HIST1H1B,SLIT2,PTGDS,CFL2,CNTN1,SERPINB3,C7,CD177,PPAP2A,TNXB,FBLN5,GFRA1,CP
extracellular region	0.0844	970	40	0	<5.000e-04	FGF19,F13A1,MMRN1,IL17RB,OGN,APOD,CFH,CSF3R,CFD,COL10A1,PLA2G2A,MFAP4,MFAP5,CLU,FGG,FGA,FGB,EFEMP1,OMD,COL14A1,FGF7,CRP,HP,SEMA3D,FGF2,SLIT2,MMP12,CHRDL1,PTGDS,SERPINB3,VIP,C7,CXCL5,CXCL6,CCL21,PTX3,IGF1,FBLN5,CMA1,CP
extracellular space	0.0748	860	38	0	<1.000e-03	OGN,PTGIS,APOD,CFH,CFD,SPON1,ADAMTS9,PLA2G2A,WFDC1,PODN,CLU,FGG,FGA,FGB,ANGPTL1,EFEMP1,CHI3L1,MUC4,COL14A1,TGFBR3,CRP,HP,GPC3,FGF2,SLIT2,SLIT3,PTGDS,CFL2,SERPINB3,CXCL5,CXCL6,CCL21,PTX3,SCG2,TNXB,IGF1,FBLN5,CP
proteinaceous extracellular matrix	0.0143	164	18	0	<3.333e-04	OGN,TFPI2,COL10A1,SPON1,MGP,ADAMTS9,PODN,EFEMP1,CHI3L1,MUC4,OMD,COL14A1,PI3,TGFBR3,GPC3,MMP12,TNXB,FBLN5
extracellular matrix	0.0122	140	11	0	<1.667e-04	OGN,SPON1,MGP,ADAMTS9,MFAP4,CLU,EFEMP1,COL14A1,TNXB,FBLN5,CMA1
cell surface	0.03	345	11	0.0009	0.01193	IL17RB,NEGR1,FGG,FGA,ITGAX,FGB,FCER1A,NTRK2,TGFBR3,SRPX,SLIT2
platelet alpha granule lumen	0.004	46	8	0	<2.000e-04	F13A1,MMRN1,CFD,CLU,FGG,FGA,FGB,IGF1
blood microparticle	0.0122	140	8	0.0001	0.002125	F13A1,CFH,CLU,FGG,FGA,FGB,HP,CP
cell cortex	0.0064	73	6	0.0001	0.002	COL10A1,AKAP12,FGG,FGA,FGB,MYH10
Z disc	0.0068	78	6	0.0002	0.0023	ANK2,JUP,MYL9,DES,FLNC,CASQ2
vesicle	0.0089	102	6	0.0007	0.01064	OGN,FGA,FGB,MUC4,SERPINB3,PLN
anchored to membrane	0.0058	67	5	0.0007	0.01146	NEGR1,CEACAM5,CNTN1,CD177,GFRA1
fibrinogen complex	0.0006	7	3	0.0001	0.001143	FGG,FGA,FGB
platelet alpha granule	0.001	12	3	0.0003	0.003909	FGG,FGA,FGB
cell-cell adherens junction	0.0019	22	3	0.0016	0.02241	JUP,CDH3,SORBS1
elastic fiber	0.0003	3	2	0.0005	0.006333	MFAP4,FBLN5
interstitial matrix	0.0004	5	2	0.0013	0.02044	COL14A1,SMOC2
zonula adherens	0.0006	7	2	0.0024	0.03158	JUP,SORBS1
microfibril	0.0006	7	2	0.0024	0.03158	MFAP4,MFAP5

## Sheet: Table S6
Table S6. GO molecular functions enriched in the network
GO MF	Ratio Of Gene In GO MF	Number Of Gene In GO MF	Gene From Network	P-value	FDR	Gene Set
calcium ion binding	0.0422	471	14	0.0003	0.021	MGP,PLA2G2A,MYL9,EFEMP1,DSG3,CRP,SLIT2,MMP12,SLIT3,CASQ2,CDH3,SMOC2,FBLN5,CDH19
heparin binding	0.0101	113	8	0	0.006	CFH,ADAMTS1,TGFBR3,FGF2,SLIT2,CXCL6,SMOC2,TNXB
protein binding, bridging	0.0042	47	5	0.0001	0.015	ANK2,FGG,FGA,FGB,COL14A1
extracellular matrix structural constituent	0.0047	52	5	0.0002	0.01667	TFPI2,MGP,MFAP5,CHI3L1,COL14A1
fatty acid binding	0.0012	13	3	0.0003	0.0174	APOC1,FABP4,PTGDS

## Sheet: Table S7
Table S7. Pathways enriched in the modules
Module	Pathway	Genes From Module	P-value	FDR	Gene Set
Module 0	Signaling pathways regulating pluripotency of stem cells(K)	3	0.0002	0.048	LIFR,IGF1,PIK3R1
	Ras signaling pathway(K)	3	0.0007	0.02214	IGF1,GNG11,PIK3R1
	PI3K-Akt signaling pathway(K)	3	0.0022	0.02929	IGF1,GNG11,PIK3R1
	Pathways in cancer(K)	3	0.0033	0.0306	IGF1,GNG11,PIK3R1
	IGF1 pathway(N)	2	0.0003	0.0385	IGF1,PIK3R1
	Aldosterone-regulated sodium reabsorption(K)	2	0.0004	0.02775	IGF1,PIK3R1
	IL2 signaling events mediated by PI3K(N)	2	0.0004	0.032	UGCG,PIK3R1
	Plasma membrane estrogen receptor signaling(N)	2	0.0005	0.026	IGF1,PIK3R1
	Integrins in angiogenesis(N)	2	0.0006	0.02517	IGF1,PIK3R1
	SHP2 signaling(N)	2	0.0007	0.02138	IGF1,PIK3R1
	mTOR signaling pathway(K)	2	0.001	0.02622	IGF1,PIK3R1
	Fc-epsilon receptor I signaling in mast cells(N)	2	0.0011	0.0248	FCER1A,PIK3R1
	Glioma(K)	2	0.0012	0.02373	IGF1,PIK3R1
	Melanoma(K)	2	0.0014	0.02262	IGF1,PIK3R1
	Fc epsilon RI signaling pathway(K)	2	0.0014	0.02408	FCER1A,PIK3R1
	Progesterone-mediated oocyte maturation(K)	2	0.0022	0.02581	IGF1,PIK3R1
	Prostate cancer(K)	2	0.0022	0.02581	IGF1,PIK3R1
	Signaling by Type 1 Insulin-like Growth Factor 1 Receptor (IGF1R)(R)	2	0.0023	0.02494	IGF1,PIK3R1
	Inflammatory mediator regulation of TRP channels(K)	2	0.0028	0.029	IGF1,PIK3R1
	HIF-1 signaling pathway(K)	2	0.0032	0.032	IGF1,PIK3R1
	Cholinergic synapse(K)	2	0.0036	0.03214	GNG11,PIK3R1
	Thyroid hormone signaling pathway(K)	2	0.004	0.03414	RCAN2,PIK3R1
	AMPK signaling pathway(K)	2	0.0043	0.03743	IGF1,PIK3R1
	FoxO signaling pathway(K)	2	0.0049	0.04183	IGF1,PIK3R1
Module 1	Muscle contraction(R)	4	0	<1.000e-03	SORBS1,MYH11,LMOD1, MYL9
	Tight junction(K)	3	0	0.0025	MYH11,MYH10,MYL9
	EPH-Ephrin signaling(R)	3	0	0.0006667	MYH11,MYH10,MYL9
	Semaphorin interactions(R)	3	0	0.001	MYH11,MYH10,MYL9
	Nicotinic acetylcholine receptor signaling pathway(P)	2	0.0001	0.0032	MYH11,MYH10
	Vascular smooth muscle contraction(K)	2	0.0015	0.0405	MYH11,MYL9
Module 2	Response to elevated platelet cytosolic Ca2+(R)	4	0	<2.500e-04	FGG,FGA,FGB,F13A1
	Complement and coagulation cascades(K)	4	0	<3.333e-04	FGG,FGA,FGB,F13A1
	Beta1 integrin cell surface interactions(N)	4	0	<5.000e-04	FGG,FGA,FGB,F13A1
	Formation of Fibrin Clot (Clotting Cascade)(R)	4	0	<1.000e-03	FGG,FGA,FGB,F13A1
	Platelet activation(K)	3	0	9.091e-05	FGG,FGA,FGB
	Beta3 integrin cell surface interactions(N)	3	0	<1.111e-04	FGG,FGA,FGB
	Urokinase-type plasminogen activator (uPA) and uPAR-mediated signaling(N)	3	0	<1.250e-04	FGG,FGA,FGB
	Platelet Aggregation (Plug Formation)(R)	3	0	<1.429e-04	FGG,FGA,FGB
	Beta2 integrin cell surface interactions(N)	3	0	<1.667e-04	FGG,FGA,FGB
	Integrin alphaIIb beta3 signaling(R)	3	0	<2.000e-04	FGG,FGA,FGB
	Extracellular matrix organization(R)	3	0.0001	0.0008	FGG,FGA,FGB
	Intrinsic prothrombin activation pathway(B)	2	0	0.0003571	FGA,FGB
	Fibrinolysis pathway(B)	2	0	7.692e-05	FGA,FGB
	Extrinsic prothrombin activation pathway(B)	2	0	7.692e-05	FGA,FGB
	Plasminogen activating cascade(P)	2	0	<1.000e-04	FGA,FGB
Module 3	Alzheimer disease-presenilin pathway(P)	2	0.0004	0.039	JUP,MMP12
Module 4	Extracellular matrix organization(R)	3	0	0.0005	COL14A1,ITGAX,COL10A1
	Integrin signaling pathway(P)	3	0	<1.000e-03	COL14A1,ITGAX,COL10A1
C: CellMap, R: Reactome, K: KEGG, N: NCI-PID, P: Panther, and B: BioCarta.

[truncated: 3 more sheets: Table S8, Table S9, Table S10]
